# Supplementary material for: Cryopreservation method for Drosophila melanogaster embryos
Source: Nat Commun. 2021 Apr 23;12:2412. doi: 10.1038/s41467-021-22694-z (PMC8065140; doi:10.1038/s41467-021-22694-z)
Supplement: Supplementary file 4 — Source Data [file 41467_2021_22694_MOESM4_ESM.xlsx]

## Sheet: Fig. 2
	2a																2b
		Embryo age (h)																Dehydration CPA
	20			21			22			23			24				33% EG			35% EG + 17% sorbitol			39% EG + 9% sorbitol			43% EG			53% EG
	number of embryos used	Post cryopreservation survival (%)		number of embryos used	Post cryopreservation survival (%)		number of embryos used	Post cryopreservation survival (%)		number of embryos used	Post cryopreservation survival (%)		number of embryos used	Post cryopreservation survival (%)			number of embryos used	Post cryopreservation survival (%)		number of embryos used	Post cryopreservation survival (%)		number of embryos used	Post cryopreservation survival (%)		number of embryos used	Post cryopreservation survival (%)		number of embryos used	Post cryopreservation survival (%)
		Hatch rate	Adult rate		Hatch rate	Adult rate		Hatch rate	Adult rate		Hatch rate	Adult rate		Hatch rate	Adult rate			Hatch rate	Adult rate		Hatch rate	Adult rate		Hatch rate	Adult rate		Hatch rate	Adult rate		Hatch rate	Adult rate
	268	26.5	10.5	242	43.8	29.6	317	64.5	35.2	297	13.5	11.6	257	3.5	0		408	2.6	3.5	264	48.6	19.6	317	64.5	35.2	431	62.8	17.6	267	62.5	10.5
	352	20.4	12.9	258	56.2	23.8	332	56.8	41.2	361	12.6	12.6	289	1.3	0		359	6.4	1.6	318	43.5	18.7	332	56.8	41.2	376	56.7	19.7	315	49.8	9.4
	258	23.5	16.4	315	42.3	36.4	257	46.2	28.6	384	10.8	15.4	354	4.8	3.9		278	9.5	2.7	274	46.8	16.7	257	46.2	28.6	267	42.5	22.6	428	59.4	8.2
	331	15.9	13.7	289	40.9	32.5	219	52.9	31.6	267	19.4	10.5	214	3.7	0.8		301	3.7	0	251	39.7	23.8	219	52.9	31.6	251	50.8	23.6	237	56.8	13.7
	235	28.4	11.5	327	53.1	22.6	203	57.1	24.8	258	17.3	17.9	226	2.1	0		241	6.8	3.1	267	59.4	26.8	203	57.1	24.8	206	49.8	14.8	219	64.2	7.6
							367	49.8	29.2														367	49.8	29.2
	2c								2d											2e
	Cryogen used									Post cryopreservation culture method											Step wise survival
	liquid nitrogen			slush nitrogen					Buffer			Medium			Agar					Control			Dechorionated			Permeabilized			13% EG loaded			Dehydrated			Cryopreserved
	number of embryos used	Post cryopreservation survival (%)		number of embryos used	Post cryopreservation survival (%)				number of embryos used	Post cryopreservation survival (%)		number of embryos used	Post cryopreservation survival (%)		number of embryos used	Post cryopreservation survival (%)				number of embryos used	survival (%)		number of embryos used	survival (%)		number of embryos used	survival (%)		number of embryos used	survival (%)		number of embryos used	survival (%)		number of embryos used	survival (%)
		Hatch rate	Adult rate		Hatch rate	Adult rate				Hatch rate	Adult rate		Hatch rate	Adult rate		Hatch rate	Adult rate				Hatch rate	Adult rate		Hatch rate	Adult rate		Hatch rate	Adult rate		Hatch rate	Adult rate		Hatch rate	Adult rate		Hatch rate	Adult rate
	317	64.5	35.2	421	68.5	45.6			312	10.5	16.6	317	64.5	35.2	368	6.5	5.8			351	97	89	327	97.5	89.6	268	96.4	77.2	319	95.2	79	267	95.2	49.2	317	64.5	35.2
	332	56.8	41.2	364	62.1	40.3			264	8.9	12.2	332	56.8	41.2	321	16.5	2.6			426	95	91	261	98.2	87.8	249	94.2	72.6	265	94.3	74.2	351	91.3	48.6	332	56.8	41.2
	257	46.2	28.6	268	59.4	38.1			351	13.5	5.9	257	46.2	28.6	257	4.5	0.9			468	99	87	359	93.4	90.5	251	98.3	84.1	234	90.6	66.3	426	93.4	46.5	257	46.2	28.6
	219	52.9	31.6	237	51.4	32.1			226	14	8.7	219	52.9	31.6	231	1.5	0						402	95.7	88.3	206	97.5	80.7	412	91.4	69.2	267	92.5	44.1	219	52.9	31.6
	203	47.1	24.8	314	49.2	35.9			215	5.9	0	203	57.1	24.8	269	3.8	0						381	94.6	86.7	366	93.2	79.5	367	90.6	76.8	422	90.5	41.2	203	57.1	24.8
	367	49.8	29.2	221	46.7	30.5						367	49.8	29.2									233	95.3	87.4	211	94.6	76.6	268	95.3	71.5	251	93.6	39.7	367	49.8	29.2
	2i
		Volunteer
	Li Zhan			Volunteer 1			Volunteer 2
	number of embryos used	Post cryopreservation survival (%)		number of embryos used	Post cryopreservation survival (%)		number of embryos used	Post cryopreservation survival (%)
		Hatch rate	Adult rate		Hatch rate	Adult rate		Hatch rate	Adult rate
	317	64.5	35.2	431	68.2	26.8	316	53.9	30.6
	332	56.8	41.2	268	45.9	35.9	384	40.6	26.8
	257	46.2	28.6	291	53.7	28.7	265	65.8	37.9
	219	52.9	31.6	325	50.8	31.6	291	52.8	31.6
	203	57.1	24.8
	367	49.8	29.2

## Sheet: Fig.3
	3b				3c								3d
		CPA removed	CPA remaining			CPA removed	CPA removed	CPA remaining	CPA remaining				CPA removed			CPA remaining
	mass on the cryomesh (mg)	2.5	46.8		Temperature changing rate (°C/min)	cooling rate	warming rate	cooling rate	warming rate				number of embryos used	Post cryopreservation survival (%)		number of embryos used	Post cryopreservation survival (%)
		2.4	19.4			47822	438968	6751	13597					Hatch rate	Adult rate		Hatch rate	Adult rate
		2.9	32.5			75649.8	242477	5771	60558				317	64.5	35.2	394	6.2	2.6
		2.6	24.5			68013.8	284284	6666	10684				332	56.8	41.2	351	20.4	9.5
		2.8	17.5			71757.6	438968	6213	16957				257	46.2	28.6	231	1.9	0
		2.6	38.4			65244.3	200671	7723	82882				219	52.9	31.6	457	13.8	6.8
		2.4	22.8			57471.5	305187	7323	12785				203	57.1	24.8
		2.6	27.6			59689.8	175587	7476	39584				367	49.8	29.2
						41442.9	221574	3549	10684
						58334.6	304516	10957	62584
						50464.9	164837	3695	13684
						57392.8	468903	12394	40984
						55244.2	196490	5694	18954
						65624.7	194699

## Sheet: Fig.4
	4a
		Strain names																													Strain names
		OR	WC3b	WC1b	GFP	WC1	WC	M2-3b	WC3	S3	S11	NS1	WC1.1	yw1	M2	S4	S7	S5	S8	S6	S10	S2	WC2	S9	S12	S1					OR	WC3b	WC1b	GFP	WC1	WC	M2-3b	WC3	S3	S11	NS1	WC1.1	yw1	M2	S4	S7	S5	S8	S6
	Normalized embryo to adult rate post cryopreservation (%)	45.3118	46.1484	39.3513	37.3285	38.7597	35.9541	39.5238	17.185	17.0848	22.3202	16.6273	18.8021	21.0712	26.2991	14.2684	18.2617	16.4122	8.92643	14.8443	7.81405	19.6664	13.8591	5.97454	13.8873	1.29706				number of embryos used for each independent replicate	375	364	468	428	264	498	227	337	227	231	345	368	497	317	346	308	208	365	294
		49.8975	63.4684	44.7857	40.9759	28.2513	36.9134	24.1916	16.6517	31.9098	31.1422	24.5048	23.2805	17.6835	27.1072	24.8507	20.3292	10.839	19.1047	12.6803	17.1012	10.0975	7.52527	8.58642	4.98682	5.37206					426	251	359	461	238	525	315	298	267	249	291	426	397	332	408	461	461	291	211
		61.7331	47.5921	41.1776	45.45	28.9781	22.9679	22.8381	34.9774	22.6429	29.754	25.4694	18.733	25.1845	15.3055	16.4816	14.649	13.4898	11.8701	11.2973	11.157	11.9622	8.55126	14.3719	12.9886	3.48706					451	297	267	267	351	527	295	318	226	206	208	389	289	257	237	312	394	267	283
		48.7116	39.4348	39.6818	37.043	42.5472	32.3912	27.7193	29.0656	26.0891	16.7134	28.3759		17.7216	19.3634				10.5492	12.973		6.17413	12.6653		6.31091	1.70735					301	355	334	392	367	324	357	315	286	312	267		326	219				312	324
		44.7501		39.6414	28.5114	31.0256		31.9696	31.4353		14.8282	16.2256		18.9542	13.5304				16.5278						7.50545	4.455					328		425	311	219		418	206		267	367		462	203				329
				36.7157					23.319		26.8374				16.8442										9.17636	1.88294							223					267		235				367
				37.6395																													201
				44.3311																													242
	4b
		Strain names
		OR	WC3b	WC1b	GFP	WC1	WC	M2-3b	WC3	S3	S11	NS1	WC1.1	yw1	M2	S4	S7	S5	S8	S6	S10	S2	WC2	S9	S12	S1
	Normalized hatch rate post cryopreservation (%)	68.6813	55.7627	86.6667	94.1936	73.0851	83.125	64.6914	68.2796	44.3478	65.7143	43.8775	49.2632	48.8764	66.4948	49.0476	66.4062	45.7143	56.9444	78.9189	56.3636	57.3134	58.9011	36.25	48.7273	43.2353
		66.7033	84.2373	74.6429	85.3226	77.1277	93.125	57.9012	63.3333	49.7826	75.8929	38.1633	52.3158	55.8427	58.5567	61.4286	51.25	35.3571	40.2778	71.4865	40.4545	55.3731	47.033	43.3333	37.6364	41.3235
		70.1099	81.1864	77.1429	66.9355	62.4468	85.1042	52.5926	67.5269	66.087	71.6071	46.5306	55.3684	44.2697	47.6289	46.1905	44.8438	40.5357	53.8889	84.7297	49.0909	48.806	68.5714	55.8333	40.9091	44.7059
		76.7033	96.1017	82.0238	51.2903	84.1489	90.5208	48.642	76.9892	54.1304	58.75	48.5714		47.7528	54.5361				43.6111	68.1081		43.1343	73.7363	--	48.5455	31.6177
		60.8791		74.6429	73.5484	87.6596		65.9259	88.8172		62.3214	50.8163		59.4382	48.5567				66.1111						34.9091	27.5
				63.9286					68.4946		68.5714				51.3402										37.4545	28.5294
				55.5952
				67.5
	4c
		Strain names
		OR	WC3b	WC1b	GFP	WC1	WC	M2-3b	WC3	S3	S11	NS1	WC1.1	yw1	M2	S4	S7	S5	S8	S6	S10	S2	WC2	S9	S12	S1
	Normalized adult rate post cryopreservation (%)	65.974	82.7586	45.4054	39.6296	53.0337	43.253	61.0959	25.1685	38.5246	33.9655	37.8947	38.1667	43.1111	39.5506	29.0909	27.5	35.9016	15.6757	18.8095	13.8636	34.3137	23.5294	16.4815	28.5	3
		74.8052	75.3448	60	48.0247	36.6292	39.6386	41.7808	26.2921	64.0984	41.0345	64.2105	44.5	31.6667	46.2921	40.4545	39.6667	30.6557	47.4324	17.7381	42.2727	18.2353	16	19.8148	13.25	13
		88.052	58.6207	53.3784	67.9012	46.4045	26.988	43.4247	51.7978	34.2623	41.5517	54.7368	33.8333	56.8889	32.1348	35.6818	32.6667	33.2787	22.027	13.3333	22.7273	24.5098	12.4706	25.7407	31.75	7.8
		63.5065	41.0345	48.3784	72.2222	50.5618	35.7831	56.9863	37.7528	48.1967	28.4483	58.4211		37.1111	35.5056				24.1892	19.0476		14.3137	17.1765		13	5.4
		73.5065		53.1081	38.7654	35.3933		48.4931	35.3933		23.7931	31.9298		31.8889	27.8652				25						21.5	16.2
				57.4324					34.0449		39.1379				32.809										24.5	6.6
				67.7027
				65.6757
[truncated: 6 more columns]

## Sheet: Supporting information
	Fig. S2		Due to the large file size, the raw data for the recorded temperature over 27 days is available upon reasonable request from the corresponding authors.
	Fig. S3																			Fig. S4
		3a					3b					3c
		Embryo hatch time (h)	Percentage of hatched embryos	standard deviation			Embryo hatch time (h)	Percentage of hatched embryos	standard deviation			1-4 day flies			9-12 day flies					5s			10s			20s			30s
		≤18	1.22334	0.865144			≤18	9.49962	1.63632			number of embryos used	Post cryopreservation survival (%)		number of embryos used	Post cryopreservation survival (%)				number of embryos used	survival (%)		number of embryos used	survival (%)		number of embryos used	survival (%)		number of embryos used	survival (%)
		19	3.10887	2.47444			19	0.222586	0.121266				Hatch rate	Adult rate		Hatch rate	Adult rate				Hatch rate	Adult rate		Hatch rate	Adult rate		Hatch rate	Adult rate		Hatch rate	Adult rate
		20	2.26769	0.542114			20	1.20202	0.387988			317	64.5	35.2	338	52.6	19.8			425	97.8	76.8	257	96.4	77.2	267	97.2	64.6	351	92.4	48.7
		21	1.25721	0.3976			21	0.851098	0.0855928			332	56.8	41.2	264	63.5	20.6			361	95.6	75.9	394	94.2	72.6	351	96.4	54.4	336	91.3	52.1
		22	2.37935	1.14555			22	3.05487	0.291935			257	46.2	28.6	297	49.7	23.4			297	96.8	79.8	411	98.3	84.1	338	95.8	68	249	93.4	60
		23	15.4489	10.1838			23	16.9045	1.64256			219	52.9	31.6	367	43.7	26.1			452	94.9	74.8	268	97.5	80.7	449	94.7	62.8	278	95.6	54.9
		24	60.6004	12.528			24	47.8087	3.39601			203	57.1	24.8						267	98.6	83.5	367	93.2	79.5	281	96.1	61.9	295	90.5	49.7
		25	11.0438	4.11243			25	18.2803	2.14903			367	49.8	29.2						338	93.8	82.9	228	94.6	76.6	236	93.5	56.7	253	94.2	56.7
		26	2.67038	0.701091			26	1.52343	0.580537
		27	0	0			27	0.652996	0.146196
		Fig. S6
		6a																					6b
			EG			PG			DMSO			EG+DMSO			PG+DMSO			EG+PG						EG			PG			DMSO			EG+DMSO			PG+DMSO			EG+PG
			number of embryos used	survival (%)		number of embryos used	survival (%)		number of embryos used	survival (%)		number of embryos used	survival (%)		number of embryos used	survival (%)		number of embryos used	survival (%)					number of embryos used	Post cryopreservation survival (%)		number of embryos used	Post cryopreservation survival (%)		number of embryos used	Post cryopreservation survival (%)		number of embryos used	Post cryopreservation survival (%)		number of embryos used	Post cryopreservation survival (%)		number of embryos used	Post cryopreservation survival (%)
				Hatch rate	Adult rate		Hatch rate	Adult rate		Hatch rate	Adult rate		Hatch rate	Adult rate		Hatch rate	Adult rate		Hatch rate	Adult rate					Hatch rate	Adult rate		Hatch rate	Adult rate		Hatch rate	Adult rate		Hatch rate	Adult rate		Hatch rate	Adult rate		Hatch rate	Adult rate
			298	95.2	49.2	432	96.5	35.6	384	3.2	20.6	408	93.5	36.4	284	93.2	22.6	319	95.6	38.9				317	64.5	35.2	364	2.3	0	325	0.5	0	328	9.8	3.3	406	2.6	0	423	20.6	22.6
			357	91.3	48.6	384	92.4	30.8	329	9.8	33.2	325	92.4	33.5	261	90.5	28.9	284	93.4	34.6				332	56.8	41.2	415	1.6	0	318	0.1	0	351	12.5	2.8	381	3.5	0	368	27.9	24.8
			416	93.4	46.5	374	93.5	32.4	356	4.6	36.8	319	95	37.9	327	87.6	35.6	366	94.7	39.7				257	46.2	28.6	267	5.4	3.8	264	0.6	0	268	13.4	6.9	265	1.4	0	302	23.8	20.5
			332	92.5	44.1	261	95.7	28.4	218	1.6	23.4	268	91.5	30.5	391	85.9	34.2	249	95.2	32.5				219	52.9	31.6	259	3.8	0	295	0	0	251	5.9	0	319	4.9	1.9	281	35.4	19.8
			228	90.5	41.2	253	94.1	39.1	236	2.9	25.9	249	92.8	34.2	238	91.5	27.6	257	93.1	33.6				203	57.1	24.8	231	6.9	2.7	275	1.2	0	273	6.7	0	243	6.1	3.7	226	19.8	23.8
			319	93.6	39.7																			367	49.8	29.2
	Fig. S7																		Fig. S8a														Fig. S8b
		33% EG			35% EG + 17% sorbitol			39% EG + 9% sorbitol			43% EG			53% EG						3min			9min			15min			21min					3min			9min			15min			21min
		number of embryos used	Post cryopreservation survival (%)		number of embryos used	Post cryopreservation survival (%)		number of embryos used	Post cryopreservation survival (%)		number of embryos used	Post cryopreservation survival (%)		number of embryos used	Post cryopreservation survival (%)					number of embryos used	Post dehydration survival (%)		number of embryos used	Post dehydration survival (%)		number of embryos used	Post dehydration survival (%)		number of embryos used	Post dehydration survival (%)				number of embryos used	Post cryopreservation survival (%)		number of embryos used	Post cryopreservation survival (%)		number of embryos used	Post cryopreservation survival (%)		number of embryos used	Post cryopreservation survival (%)
			Hatch rate	Adult rate		Hatch rate	Adult rate		Hatch rate	Adult rate		Hatch rate	Adult rate		Hatch rate	Adult rate					Hatch rate	Adult rate		Hatch rate	Adult rate		Hatch rate	Adult rate		Hatch rate	Adult rate				Hatch rate	Adult rate		Hatch rate	Adult rate		Hatch rate	Adult rate		Hatch rate	Adult rate
		381	95.6	68.4	268	95.6	62.5	412	95.2	49.2	229	93.5	41.5	408	93.5	25.9				294	96.5	58.9	374	95.2	49.2	428	93.5	48.6	298	93.5	29.5			287	1.3	0	317	64.5	35.2	358	62.8	29.8	249	67.9	31.8
		359	96.4	65.8	257	93.4	64.8	289	91.3	48.6	351	92.8	43.1	381	91.5	38.2				418	94.6	53.6	268	91.3	48.6	357	95.4	45.7	261	94.2	35.9			351	3.5	0	332	56.8	41.2	367	60.5	35.6	419	60.5	37.5
		302	94.8	63.4	316	92.5	57.6	218	93.4	46.5	268	93.6	38.5	269	92.6	32.5				368	95.2	57.8	259	93.4	46.5	268	92.6	40.8	257	91.6	31.5			249	2.9	0	257	46.2	28.6	294	50.8	37.9	382	58.9	33.6
		284	95.2	60.5	368	94.7	56.9	367	92.5	44.1	399	91.5	37.6	318	92.4	29.4				255	94.8	52.1	358	92.5	44.1	277	96.7	37.9	283	95.8	43.6			288	7.9	1.3	219	52.9	31.6	338	51.6	28.1	364	49.8	23.8
								254	90.5	41.2													261	90.5	41.2												203	57.1	24.8	259	48.5	22.3	257	53.6	29.4
								338	93.6	39.7													237	93.6	39.7												367	49.8	29.2
	Fig. s9													Fig. S14								Fig. S15								Fig. S16
		Sorbitol			Sucrose			Trehalose						Direct unloading			Step unloading					Cryobuffer			Medium					1min			1 month			6 months			12 months
		number of embryos used	Post cryopreservation survival (%)		number of embryos used	Post cryopreservation survival (%)		number of embryos used	Post cryopreservation survival (%)					number of embryos used	Post cryopreservation survival (%)		number of embryos used	Post cryopreservation survival (%)				number of embryos used	Post cryopreservation survival (%)		number of embryos used	Post cryopreservation survival (%)				number of embryos used	Post cryopreservation survival (%)		number of embryos used	Post cryopreservation survival (%)		number of embryos used	Post cryopreservation survival (%)		number of embryos used	Post cryopreservation survival (%)
			Hatch rate	Adult rate		Hatch rate	Adult rate		Hatch rate	Adult rate					Hatch rate	Adult rate		Hatch rate	Adult rate				Hatch rate	Adult rate		Hatch rate	Adult rate				Hatch rate	Adult rate		Hatch rate	Adult rate		Hatch rate	Adult rate		Hatch rate	Adult rate
		317	64.5	35.2	257	53.9	29.5	349	45.2	33.8				427	49.6	30.2	317	64.5	35.2			317	64.5	35.2	268	68.3	42.1			317	64.5	35.2	359	57.8	22.9	351	65.9	29.8	349	52.8	32.5
		332	56.8	41.2	298	62.1	34.5	369	68.7	25.7				359	56.7	18.9	332	56.8	41.2			332	56.8	41.2	257	54.7	35.2			332	56.8	41.2	267	50.9	35.4	339	49.8	37.4	312	46.3	27.4
		257	46.2	28.6	364	59.7	24.9	284	52.4	28.9				268	59.2	24.8	257	46.2	28.6			257	46.2	28.6	359	62.9	27.8			257	46.2	28.6	218	42.8	21.6	274	57.3	30.6	285	58.7	24.1
		219	52.9	31.6	385	49.5	33.7	415	53.8	39.8				331	41.8	28.6	219	52.9	31.6			219	52.9	31.6	334	49.1	30.5			219	52.9	31.6
		203	57.1	24.8										267	43.6	20.9	203	57.1	24.8			203	57.1	24.8	218	58.2	32.1			203	57.1	24.8
		367	49.8	29.2													367	49.8	29.2			367	49.8	29.2	238	44.5	26.5			367	49.8	29.2
	Fig. s17a																		Fig. s17b																		Fig. s17c
		20			21			22			23			24						20			21			22			23			24						20			21			22			23
		number of embryos used	Post cryopreservation survival (%)		number of embryos used	Post cryopreservation survival (%)		number of embryos used	Post cryopreservation survival (%)		number of embryos used	Post cryopreservation survival (%)		number of embryos used	Post cryopreservation survival (%)					number of embryos used	Post cryopreservation survival (%)		number of embryos used	Post cryopreservation survival (%)		number of embryos used	Post cryopreservation survival (%)		number of embryos used	Post cryopreservation survival (%)		number of embryos used	Post cryopreservation survival (%)					number of embryos used	Normalized post cryopreservation survival (%)		number of embryos used	Normalized post cryopreservation survival (%)		number of embryos used	Normalized post cryopreservation survival (%)		number of embryos used	Normalized post cryopreservation survival (%)
			Hatch rate	Adult rate		Hatch rate	Adult rate		Hatch rate	Adult rate		Hatch rate	Adult rate		Hatch rate	Adult rate					Hatch rate	Adult rate		Hatch rate	Adult rate		Hatch rate	Adult rate		Hatch rate	Adult rate		Hatch rate	Adult rate					Hatch rate	Adult rate		Hatch rate	Adult rate		Hatch rate	Adult rate		Hatch rate	Adult rate
		361	55.4255	11.7978	221	74.2553	36.5168	264	73.0851	53.0337	267	3.7234	0	351	0.53191	0				275	22.3214	28.2759	354	71.7857	56.0345	364	58.75	69.1379	264	34.8214	31.8966	268	4.46429	0				294	32.5	22.6229	308	66.4062	27.0492	328	26.0938	17.2131	225	8.75	6.22951
		257	49.6808	14.1573	284	65.7447	24.2697	238	77.1277	36.6292	254	6.80851	3.14607	246	1.2766	0				238	34.6429	44.6552	298	83.0357	49.8276	251	88.75	58.1035	288	18.75	17.5862	249	0	0				335	49.2188	32.2951	461	51.25	39.0164	319	37.1875	21.9672	308	12.1875	1.31148
		294	44.1489	18.427	367	63.617	26.4045	351	62.4468	46.4045	294	6.2766	5.16854	237	2.23404	0				319	19.2857	35.6897	337	58.0357	65.3448	297	85.5357	58.6207	312	22.8571	16.3793	327	4.64286	0.86207				285	35.625	35.082	312	44.8438	32.1311	267	23.125	14.5902	263	5.15625	4.2623
								367	84.1489	50.5618																355	74.4643	50.6897
								219	87.6596	35.3933
	Fig. S18a															Fig. S18b
		5s			10s			20s			30s						5s			10s			20s			30s
		number of embryos used	Normalized survival (%)		number of embryos used	Normalized survival (%)		number of embryos used	Normalized survival (%)		number of embryos used	Normalized survival (%)					number of embryos used	Normalized survival (%)		number of embryos used	Normalized survival (%)		number of embryos used	Normalized survival (%)		number of embryos used	Normalized survival (%)
			Hatch rate	Adult rate		Hatch rate	Adult rate		Hatch rate	Adult rate		Hatch rate	Adult rate					Hatch rate	Adult rate		Hatch rate	Adult rate		Hatch rate	Adult rate		Hatch rate	Adult rate
		516	96.6667	92.5301	467	97.3958	84.9398	524	97.3958	75.6626	358	97.2917	68.4337				351	98.8889	76.4384	397	96.7901	73.8356	388	89.0123	57.9452	416	87.037	43.9726
		457	99.7917	90.8434	359	95.4167	92.5301	382	95.2083	76.3855	426	94.1667	62.2892				268	94.8148	70.8219	402	94.8148	68.6301	349	90.7407	55.4794	357	90.7407	46.0274
		331	96.4583	85.3012	420	96.3542	86.2651	267	94.375	81.6868	448	93.3333	58.0723				238	93.0864	73.6986	261	92.716	75.6164	261	87.4074	61.0959	265	84.0741	42.1918
	Fig. S19a									Fig. S19b									Fig. S20a									Fig. S20b
		Direct unloading			Step unloading						Direct unloading			Step unloading						liquid nitrogen			slush nitrogen						liquid nitrogen			slush nitrogen
		number of embryos used	Normalized post cryopreservation survival (%)		number of embryos used	Normalized post cryopreservation survival (%)					number of embryos used	Normalized post cryopreservation survival (%)		number of embryos used	Normalized post cryopreservation survival (%)					number of embryos used	Normalized post cryopreservation survival (%)		number of embryos used	Normalized post cryopreservation survival (%)					number of embryos used	Normalized post cryopreservation survival (%)		number of embryos used	Normalized post cryopreservation survival (%)
			Hatch rate	Adult rate		Hatch rate	Adult rate					Hatch rate	Adult rate		Hatch rate	Adult rate					Hatch rate	Adult rate		Hatch rate	Adult rate					Hatch rate	Adult rate		Hatch rate	Adult rate
		318	34.0816	41.4035	345	43.8775	71.2281				408	82.0238	35.8108	468	86.6667	67.7027				498	83.125	43.253	394	86.0417	50.7229				497	48.8764	43.1111	349	60.5618	55.3333
		336	47.9592	55.9649	291	38.1633	64.2105				357	67.5	40.2703	359	74.6429	60				525	93.125	39.6386	458	82.3958	46.8675				397	55.8427	31.6667	468	47.9775	56.4444
		249	49.5918	52.2807	208	46.5306	54.7368				319	74.6429	51.4865	267	77.1429	53.3784				527	85.1042	26.988	318	89.6875	52.4096				289	44.2697	56.8889	507	57.4157	47.4444
		253	40.4082	57.5439	267	48.5714	58.4211				362	79.8809	54.3243	334	82.0238	48.3784				324	90.5208	35.7831	427	83.75	42.0482				326	47.7528	37.1111	411	45.9551	50.6667
					367	50.8163	31.9298							425	74.6429	53.1081													462	59.4382	31.8889	328	54.4944	40.4444
														223	63.9286	57.4324
														201	55.5952	45.4054
														242	67.5	65.6757
	Fig. S21a												Fig. S21b												Fig. S22a															Fig. S22b
		Buffer			Medium			Agar							Buffer	Buffer		Medium	Medium		Agar	Agar				3min			9min			15min			21min						3min			9min			15min
		number of embryos used	Normalized post cryopreservation survival (%)		number of embryos used	Normalized post cryopreservation survival (%)		number of embryos used	Normalized post cryopreservation survival (%)					number of embryos used	Normalized post cryopreservation survival (%)		number of embryos used	Normalized post cryopreservation survival (%)		number of embryos used	Normalized post cryopreservation survival (%)					number of embryos used	Normalized post cryopreservation survival (%)		number of embryos used	Normalized post cryopreservation survival (%)		number of embryos used	Normalized post cryopreservation survival (%)		number of embryos used	Normalized post cryopreservation survival (%)					number of embryos used	Normalized post cryopreservation survival (%)		number of embryos used	Normalized post cryopreservation survival (%)		number of embryos used	Normalized post cryopreservation survival (%)
			Hatch rate	Adult rate		Hatch rate	Adult rate		Hatch rate	Adult rate					Hatch rate	Adult rate		Hatch rate	Adult rate		Hatch rate	Adult rate					Hatch rate	Adult rate		Hatch rate	Adult rate		Hatch rate	Adult rate		Hatch rate	Adult rate					Hatch rate	Adult rate		Hatch rate	Adult rate		Hatch rate	Adult rate
		459	10.8064	3.58025	428	94.1936	67.9012	359	8.3871	3.20988				289	3.58025	0	227	64.6914	61.0959	415	13.3333	3.56164				335	11.6071	0	364	58.75	69.1379	316	58.75	46.2069	225	54.4643	38.9655				526	3.64583	0	498	83.125	43.253	267	76.5625	36.747
		318	9.51613	0	461	85.3226	48.0247	249	2.25806	0				367	6.2963	9.17808	315	57.9012	41.7808	267	4.32099	0				267	2.5	1.2069	251	88.75	58.1035	297	77.6786	61.0345	267	61.7857	49.4828				482	6.77083	0	525	93.125	39.6386	349	73.4375	46.8675
		382	20.6452	10.3704	267	66.9355	72.2222	418	13.5484	3.20988				319	4.5679	5.89041	295	52.5926	43.4247	359	7.90123	0				294	1.60714	2.24138	297	85.5357	58.6207	364	72.8571	53.1035	361	68.2143	52.7586				419	1.25	3.73494	527	85.1042	26.988	318	82.7083	32.2892
		295	24.0323	6.41975	392	51.2903	39.6296	267	11.129	0							357	48.642	56.9863										355	74.4643	50.6897										357	3.02083	1.44578	324	90.5208	35.7831	446	89.4792	44.2169
					311	73.5484	38.7654										418	65.9259	48.4931
	Fig. S23a																		Fig. S23b
		33% EG			35% EG + 17% sorbitol			39% EG + 9% sorbitol			43% EG			53% EG						33% EG			35% EG + 17% sorbitol			39% EG + 9% sorbitol			43% EG			53% EG
		number of embryos used	Normalized post cryopreservation survival (%)		number of embryos used	Normalized post cryopreservation survival (%)		number of embryos used	Normalized post cryopreservation survival (%)		number of embryos used	Normalized post cryopreservation survival (%)		number of embryos used	Normalized post cryopreservation survival (%)					number of embryos used	Normalized post cryopreservation survival (%)		number of embryos used	Normalized post cryopreservation survival (%)		number of embryos used	Normalized post cryopreservation survival (%)		number of embryos used	Normalized post cryopreservation survival (%)		number of embryos used	Normalized post cryopreservation survival (%)
			Hatch rate	Adult rate		Hatch rate	Adult rate		Hatch rate	Adult rate		Hatch rate	Adult rate		Hatch rate	Adult rate					Hatch rate	Adult rate		Hatch rate	Adult rate		Hatch rate	Adult rate		Hatch rate	Adult rate		Hatch rate	Adult rate
		367	3.70968	0	428	75.4839	40.1235	428	94.1936	67.9012	359	70.1613	19.2593	419	77.7419	4.19753				516	6.45833	0.96386	287	76.5625	35.5422	498	83.125	43.253	519	75.9375	35.6626	297	86.875	13.6145
		294	2.58065	0	298	49.1936	23.3333	461	85.3226	48.0247	376	52.7419	36.2963	357	54.3548	1.97531				379	2.70833	1.80723	459	79.5833	43.1325	525	93.125	39.6386	328	71.7708	40.6024	448	78.3333	6.74699
		335	1.29032	0	357	57.5806	28.8889	267	66.9355	72.2222	228	61.6129	28.0247	298	61.4516	6.41975				405	5.9375	0	331	86.9792	31.4458	527	85.1042	26.988	462	87.0833	38.3132	376	90	9.39759
								392	51.2903	39.6296														73.8542	40.3614	324	90.5208	35.7831	364	88.2292	30.8434	264	93.0208	4.57831
								311	73.5484	38.7654
	Fig. S24a																					Fig. S24b
		EG			PG			DMSO			EG+DMSO			PG+DMSO			EG+PG						EG			PG			DMSO			EG+DMSO			PG+DMSO			EG+PG
		number of embryos used	Normalized post cryopreservation survival (%)		number of embryos used	Normalized post cryopreservation survival (%)		number of embryos used	Normalized post cryopreservation survival (%)		number of embryos used	Normalized post cryopreservation survival (%)		number of embryos used	Normalized post cryopreservation survival (%)		number of embryos used	Normalized post cryopreservation survival (%)					number of embryos used	Normalized post cryopreservation survival (%)		number of embryos used	Normalized post cryopreservation survival (%)		number of embryos used	Normalized post cryopreservation survival (%)		number of embryos used	Normalized post cryopreservation survival (%)		number of embryos used	Normalized post cryopreservation survival (%)		number of embryos used	Normalized post cryopreservation survival (%)
			Hatch rate	Adult rate		Hatch rate	Adult rate		Hatch rate	Adult rate		Hatch rate	Adult rate		Hatch rate	Adult rate		Hatch rate	Adult rate					Hatch rate	Adult rate		Hatch rate	Adult rate		Hatch rate	Adult rate		Hatch rate	Adult rate		Hatch rate	Adult rate		Hatch rate	Adult rate
		308	66.4062	27.0492	267	4.84375	0	268	0	0	227	10.1562	0	281	3.90625	0	294	16.4062	10.6557				498	83.125	43.253	516	2.60417	0	537	0	0	349	10.625	17.1084	438	5.3125	9.39759	268	61.6667	26.6265
		461	35.625	39.0164	359	1.40625	0	359	0	0	349	4.53125	0	327	0	0	338	21.7188	8.03279				525	93.125	39.6386	468	1.66667	2.28916	466	0	0	268	11.6667	0	538	0	0	349	79.6875	14.2169
		312	44.8438	32.1311	391	6.5625	0	318	0	0	362	11.875	1.31148	359	2.96875	0	315	29.0625	8.52459				527	85.1042	26.988	359	8.75	0	359	0	0	516	9.27083	0	296	2.70833	0	367	65.4167	23.1325
																							324	90.5208	35.7831	428	7.1875	0	276	2.60417	0	297	5.9375	2.53012	318	10.9375	2.16867	529	73.2292	19.6385
	Fig. S25a									Fig. S25b
		1- 4 days			9 - 12 days						1- 4 days			9 - 12 days
		number of embryos used	Normalized post cryopreservation survival (%)		number of embryos used	Normalized post cryopreservation survival (%)					number of embryos used	Normalized post cryopreservation survival (%)		number of embryos used	Normalized post cryopreservation survival (%)
			hatch rate	adult rate		hatch rate	adult rate					hatch rate	adult rate		hatch rate	adult rate
		498	83.125	43.253	368	55.9375	16.1446				468	58.9011	23.5294	379	40.4396	11.5294
		525	93.125	39.6386	459	50.9375	15.3012				368	47.033	16	419	46.8132	9.88235
		527	85.1042	26.988	367	52.5	14.2169				397	68.5714	12.4706	328	55.7143	15.8824
		324	90.5208	35.7831	319	65.3	23.5				431	73.7363	17.1765	331	53.1868	9.17647
	Fig. S11
	11b
		liquid nitrogen	liquid nitrogen	slush nitrogen	slush nitrogen	liquid nitrogen	liquid nitrogen	slush nitrogen	slush nitrogen
	Temperature chaning rate (°C/min)	cooling rate	warming rate	cooling rate	warming rate	cooling rate	warming rate	cooling rate	warming rate
		83429.1	502362	158168	707043	47822	438968	86983.9	170212
		91995.4	648000	120290	1265280	75649.8	242477	75698.8	308173
		161253	648000	248450	1361550	68013.8	284284	73887.4	201567
		131429	1086970	103376	952516	71757.6	438968	103860	438968
		155281	877935	100168	475197	65244.3	200671	119468	236505
		100335	1086970	165135	439565	57471.5	305187	90990.1	421652
		85425.5	618065	240387	682194	59689.8	175587	125001	255318
		149110	1160000	156077	547287	41442.9	221574	111320	326090
		159200	671705	194699	948000	58334.6	304516	101400	247853
		109032	535048	216498	961548	50464.9	164837	82951.9	346994
		194101	752516	170710	664723	57392.8	468903	86528.1	284284
		98910.4	413884	197585	857032	55244.2	196490	85966.4	297423
		81330.8	509368	203060	664723	65624.7	194699	73863.6	256811
	Fig. S26
	M2				WC					GFP					S1					NS1					S7
	Embryo hatch time (h)	Percentage of hatched embryos	standard deviation		Embryo hatch time (h)	Percentage of hatched embryos	standard deviation			Embryo hatch time (h)	Percentage of hatched embryos	standard deviation			Embryo hatch time (h)	Percentage of hatched embryos	standard deviation			Embryo hatch time (h)	Percentage of hatched embryos	standard deviation			Embryo hatch time (h)	Percentage of hatched embryos	standard deviation
	≤18	1.22334	0.865144		≤18	2.06964	1.63114			18	2.78771	1.92166			18	3.79063	3.8747			18	3.25827	3.9931			18	9.18551	2.25092
	19	3.10887	2.47444		19	1.30671	1.06765			19	1.33053	2.30455			19	7.47601	8.99242			19	2.05387	2.11798			19	0.684803	0.646319
	20	2.26769	0.542114		20	0.25889	0.188708			20	0.632169	0.384751			20	1.00495	0.99946			20	3.80936	2.96335			20	0.531377	0.392569
	21	1.25721	0.3976		21	2.48647	1.56744			21	0.507791	0.407504			21	1.3536	0.681446			21	2.78544	2.6456			21	2.29775	0.308382
	22	2.37935	1.14555		22	1.75116	0.876627			22	1.92987	0.502885			22	2.04226	2.43731			22	3.89388	2.31057			22	23.0846	8.08202
	23	15.4489	10.1838		23	8.83619	8.22399			23	8.9415	2.6702			23	8.495	7.41711			23	6.57559	8.96077			23	51.9961	2.8217
	24	60.6004	12.528		24	76.9462	7.36447			24	66.419	3.13393			24	38.7312	8.64484			24	46.6496	10.1588			24	8.69471	2.0564
	25	11.0438	4.11243		25	5.7679	3.99243			25	12.0092	1.82851			25	19.731	5.65977			25	14.9204	8.47496			25	2.76672	0.56692
	26	2.67038	0.701091		26	0.355353	0.273226			26	3.78558	2.80225			26	12.6553	4.3288			26	8.68936	4.65232			26	0.758454	0.554635
	27	0	0		27	0.221484	0.313226			27	1.65663	1.67281			27	4.72002	2.15831			27	7.36424	4.10327			27	0	0
	Fig. S27
	S27b											S27c											S27d											S27e
		S1			GFP			NS1					S1			GFP			NS1					S1			GFP			NS1					S1			GFP			NS1
		number of embryos used	Normalized survival (%)		number of embryos used	Normalized survival (%)		number of embryos used	Normalized survival (%)				number of embryos used	Normalized survival (%)		number of embryos used	Normalized survival (%)		number of embryos used	Normalized survival (%)				number of embryos used	Normalized survival (%)		number of embryos used	Normalized survival (%)		number of embryos used	Normalized survival (%)				number of embryos used	Normalized survival (%)		number of embryos used	Normalized survival (%)		number of embryos used	Normalized survival (%)
			Hatch rate	Adult rate		Hatch rate	Adult rate		Hatch rate	Adult rate				Hatch rate	Adult rate		Hatch rate	Adult rate		Hatch rate	Adult rate				Hatch rate	Adult rate		Hatch rate	Adult rate		Hatch rate	Adult rate				Hatch rate	Adult rate		Hatch rate	Adult rate		Hatch rate	Adult rate
		341	95.8824	80.6	254	98.0645	87.037	332	93.4694	88.9474			293	88.9706	65	326	91.6129	69.6296	351	93.4694	71.0526			364	91.7647	19.4	462	94.6774	56.5432	312	95.5102	55.2632			394	43.2353	3	428	94.1936	67.9012	345	43.8775	37.8947
		251	88.8235	77.8	361	97.5807	84.4444	315	97.551	85.7895			224	92.3529	60.8	351	94.6774	66.2963	264	97.551	66.4912			251	84.4118	31.4	365	97.5807	66.2963	268	88.9796	53.5088			267	41.3235	13	461	85.3226	48.0247	291	38.1633	64.2105
		231	93.6765	85.6	267	99.0323	80.1235	264	89.3878	80.8772			364	90.7353	57.4	249	89.3548	73.8272	225	89.3878	80.3509			228	91.7647	33.6	319	91.6129	71.4815	249	90.2041	59.4737			238	44.7059	7.8	267	66.9355	72.2222	208	46.5306	54.7368
																											405	95.6452	59.5062						344	31.6177	5.4	392	51.2903	39.6296	267	48.5714	58.4211
																																			328	27.5	16.2	311	73.5484	38.7654	367	50.8163	31.9298
																																			246	28.5294	6.6
[truncated: 15 more columns]

## Sheet: Fig.2 statistics
MNOVA and Tukey post hoc were applied for statistical analysis for all plots in Figure 2
	significance level symbol	p value
	ns	p > 0.05
	*	p ≤ 0.05
	**	p ≤ 0.01
	***	p ≤ 0.001
	****	p ≤ 0.0001
Figure 2a								Figure 2e								Figure 2i
Dependent Variable	embryo age (hrs)	embryo age (hrs)	p value	significance level				Dependent Variable	stepwise survival	stepwise survival	p value	significance level				Dependent Variable	volunteer	volunteer	p value	significance level
hatch rate	20	21	2e-06	****				hatch rate	13 wt % EG loaded	Cryopreserved	8e-13	****				hatch rate	Li Zhan	volunteer1	1	ns
		22	1e-08	****						Control	0.5	ns						volunteer2	1	ns
		23	0.1	ns						Dechorionated	0.7	ns					volunteer1	Li Zhan	1	ns
		24	4e-05	****						Dehydrated	1	ns						volunteer2	1	ns
	21	20	2e-06	****						Permeabilized	0.7	ns					volunteer2	Li Zhan	1	ns
		22	0.2	ns					Cryopreserved	13 wt % EG loaded	8e-13	****						volunteer1	1	ns
		23	2e-08	****						Control	8e-13	****				adult rate	Li Zhan	volunteer1	0.9	ns
		24	7e-11	****						Dechorionated	8e-13	****						volunteer2	1	ns
	22	20	1e-08	****						Dehydrated	8e-13	****					volunteer1	Li Zhan	0.9	ns
		21	0.2	ns						Permeabilized	8e-13	****						volunteer2	1	ns
		23	2e-10	****					Control	13 wt % EG loaded	0.5	ns					volunteer2	Li Zhan	1	ns
		24	2e-12	****						Cryopreserved	8e-13	****						volunteer1	1	ns
	23	20	0.1	ns						Dechorionated	1	ns
		21	2e-08	****						Dehydrated	0.5	ns
		22	2e-10	****						Permeabilized	1	ns
		24	0.01	**					Dechorionated	13 wt % EG loaded	0.7	ns
	24	20	4e-05	****						Cryopreserved	8e-13	****
		21	7e-11	****						Control	1	ns
		22	2e-12	****						Dehydrated	0.6	ns
		23	0.01	**						Permeabilized	1	ns
adult rate	20	21	5e-05	****					Dehydrated	13 wt % EG loaded	1	ns
		22	3e-06	****						Cryopreserved	8e-13	****
		23	1	ns						Control	0.5	ns
		24	0.001	***						Dechorionated	0.6	ns
	21	20	5e-05	****						Permeabilized	0.6	ns
		22	0.8	ns					Permeabilized	13 wt % EG loaded	0.7	ns
		23	8e-05	****						Cryopreserved	8e-13	****
		24	7e-09	****						Control	1	ns
	22	20	3e-06	****						Dechorionated	1	ns
		21	0.8	ns						Dehydrated	0.6	ns
		23	4e-06	****				adult rate	13 wt % EG loaded	Cryopreserved	8e-13	****
		24	6e-10	****						Control	8e-05	****
	23	20	1	ns						Dechorionated	6e-06	****
		21	8e-05	****						Dehydrated	5e-11	****
		22	4e-06	****						Permeabilized	0.2	ns
		24	0.0009	***					Cryopreserved	13 wt % EG loaded	8e-13	****
	24	20	0.001	***						Control	8e-13	****
		21	7e-09	****						Dechorionated	8e-13	****
		22	6e-10	****						Dehydrated	9e-05	****
		23	0.0009	***						Permeabilized	8e-13	****
									Control	13 wt % EG loaded	8e-05	****
										Cryopreserved	8e-13	****
Figure 2b										Dechorionated	1	ns
Dependent Variable	dehydration CPA	dehydration CPA	p value	significance level						Dehydrated	9e-13	****
										Permeabilized	0.01	**
hatch rate	33 wt% EG	35 wt% EG + 17 sorbitol	7e-09	****					Dechorionated	13 wt % EG loaded	6e-06	****
		39 wt% EG + 9 wt% sorbitol	2e-10	****						Cryopreserved	8e-13	****
		43 wt% EG	9e-10	****						Control	1	ns
		53 wt% EG	9e-11	****						Dehydrated	8e-13	****
	35 wt% EG + 17 sorbitol	33 wt% EG	7e-09	****						Permeabilized	0.003	**
		39 wt% EG + 9 wt% sorbitol	0.4	ns					Dehydrated	13 wt % EG loaded	5e-11	****
		43 wt% EG	0.7	ns						Cryopreserved	9e-05	****
		53 wt% EG	0.08	ns						Control	9e-13	****
	39 wt% EG + 9 wt% sorbitol	33 wt% EG	2e-10	****						Dechorionated	8e-13	****
		35 wt% EG + 17 sorbitol	0.4	ns						Permeabilized	1e-12	****
		43 wt% EG	1	ns					Permeabilized	13 wt % EG loaded	0.2	ns
		53 wt% EG	0.8	ns						Cryopreserved	8e-13	****
	43 wt% EG	33 wt% EG	9e-10	****						Control	0.01	**
		35 wt% EG + 17 sorbitol	0.7	ns						Dechorionated	0.003	**
		39 wt% EG + 9 wt% sorbitol	1	ns						Dehydrated	1e-12	****
		53 wt% EG	0.6	ns
	53 wt% EG	33 wt% EG	9e-11	****
		35 wt% EG + 17 sorbitol	0.08	ns				Figure 2h
		39 wt% EG + 9 wt% sorbitol	0.8	ns
		43 wt% EG	0.6	ns				Dependent Variable	strain name	strain name	p value	significance level
adult rate	33 wt% EG	35 wt% EG + 17 sorbitol	4e-07	****
		39 wt% EG + 9 wt% sorbitol	7e-11	****				hatchrate	M2	M2-1month	1	ns
		43 wt% EG	3e-07	****						M2-6months	0.9	ns
		53 wt% EG	0.02	*						M2.2	0.9	ns
	35 wt% EG + 17 sorbitol	33 wt% EG	4e-07	****						M2.3	1	ns
		39 wt% EG + 9 wt% sorbitol	0.0007	***						M2.4	1	ns
		43 wt% EG	1	ns					M2-1month	M2	1	ns
		53 wt% EG	0.0006	***						M2-6months	0.8	ns
	39 wt% EG + 9 wt% sorbitol	33 wt% EG	7e-11	****						M2.2	0.8	ns
		35 wt% EG + 17 sorbitol	0.0007	***						M2.3	1	ns
		43 wt% EG	0.001	***						M2.4	1	ns
		53 wt% EG	2e-08	****					M2-6months	M2	0.9	ns
	43 wt% EG	33 wt% EG	3e-07	****						M2-1month	0.8	ns
		35 wt% EG + 17 sorbitol	1	ns						M2.2	1	ns
		39 wt% EG + 9 wt% sorbitol	0.001	***						M2.3	0.6	ns
		53 wt% EG	0.0004	***						M2.4	0.7	ns
	53 wt% EG	33 wt% EG	0.02	*					M2.2	M2	0.9	ns
		35 wt% EG + 17 sorbitol	0.0006	***						M2-1month	0.8	ns
		39 wt% EG + 9 wt% sorbitol	2e-08	****						M2-6months	1	ns
		43 wt% EG	0.0004	***						M2.3	0.6	ns
										M2.4	0.8	ns
									M2.3	M2	1	ns
Figure 2c										M2-1month	1	ns
										M2-6months	0.6	ns
Dependent varialbes	cryogen used	cryogen used	p value	significance level						M2.2	0.6	ns
										M2.4	1	ns
hatch rate	liquid nitrogen	slush nitrogen	0.471964	ns					M2.4	M2	1	ns
adult rate	liquid nitrogen	slush nitrogen	0.134302	ns						M2-1month	1	ns
										M2-6months	0.7	ns
										M2.2	0.8	ns
Figure 2d										M2.3	1	ns
Dependent Variable	post cryopreservation culture method	post cryopreservation culture method	p value	significance level				adultrate	M2	M2-1month	0.8	ns
										M2-6months	1	ns
hatch rate	agar	buffer	0.5	ns						M2.2	1	ns
		medium	1e-08	****						M2.3	1	ns
	buffer	agar	0.5	ns						M2.4	1	ns
		medium	2e-08	****					M2-1month	M2	0.8	ns
	medium	agar	1e-08	****						M2-6months	0.8	ns
		buffer	2e-08	****						M2.2	1	ns
adult rate	agar	buffer	0.1	ns						M2.3	0.6	ns
		medium	9e-07	****						M2.4	0.9	ns
	buffer	agar	0.1	ns					M2-6months	M2	1	ns
		medium	2e-05	****						M2-1month	0.8	ns
	medium	agar	9e-07	****						M2.2	1	ns
		buffer	2e-05	****						M2.3	1	ns
										M2.4	1	ns
									M2.2	M2	1	ns
										M2-1month	1	ns
										M2-6months	1	ns
										M2.3	0.9	ns
										M2.4	1	ns
									M2.3	M2	1	ns
										M2-1month	0.6	ns
										M2-6months	1	ns
										M2.2	0.9	ns
										M2.4	1	ns
									M2.4	M2	1	ns
										M2-1month	0.9	ns
										M2-6months	1	ns
										M2.2	1	ns
										M2.3	1	ns

## Sheet: Fig.3 statistics
MNOVA and Tukey post hoc were applied for statistical analysis for all plots in Figure 3 except Figure 3B where paired two- tailed student's t test was used
	significance level symbol	p value
	ns	p > 0.05
	*	p ≤ 0.05
	**	p ≤ 0.01
	***	p ≤ 0.001
	****	p ≤ 0.0001
Figure 3b
Dependent variable	CPA remaining or removed	CPA remaining or removed	p value	significance level
mass on the cryomesh	CPA removed	CPA remaining	0.00015332	***
Figure 3c
Dependent varialbes	CPA remaining or removed	CPA remaining or removed	p value	significance level
cooling rate	CPA removed	CPA remaining	3.8368e-15	****
warming rate	CPA removed	CPA remaining	6.2268e-08	****
Figure 3d
Dependent Variable	CPA remaining or removed	CPA remaining or removed	p value	significance level
hatch rate	CPA removed	CPA remaining	1.2e-05	****
adult rate	CPA removed	CPA remaining	4.4e-05	****

## Sheet: Supporting information statist
MNOVA and Tukey post hoc were applied for statistical analysis
						significance level symbol	p value
Figure S3						ns	p > 0.05
						*	p ≤ 0.05
Dependent varialbes	fly age	fly age	p value	significance level		**	p ≤ 0.01
						***	p ≤ 0.001
hatch rate	1-4 days	9-12 days	0.651147	ns		****	p ≤ 0.0001
adult rate	1-4 days	9-12 days	0.018457	*
Figure S4						Figure S17
Dependent Variable	soaking time in permeabilization solution (s)	soaking time in permeabilization solution (s)	p value	significance level		WC1						WC3b						S7
						Dependent Variable	embryo age (hrs)	embryo age (hrs)	p value	significance level		Dependent Variable	embryo age (hrs)	embryo age (hrs)	p value	significance level		Dependent Variable	embryo age (hrs)	embryo age (hrs)	p value	significance level
hatch rate	5	10	0.9	ns
		20	0.9	ns		hatch rate	20	21	0.04	*		hatch rate	20	21	0.001	***		hatch rate	20	21	0.2	ns
		30	0.02	*				22	0.0009	***				22	0.0003	***				22	0.5	ns
	10	5	0.9	ns				23	2e-05	****				23	1	ns				23	0.004	**
		20	1	ns				24	1e-05	****				24	0.1	ns				24	0.0007	***
		30	0.06	ns			21	20	0.04	*			21	20	0.001	***			21	20	0.2	ns
	20	5	0.9	ns				22	0.4	ns				22	0.9	ns				22	0.01	**
		10	1	ns				23	6e-07	****				23	0.001	***				23	0.0002	***
		30	0.07	ns				24	3e-07	****				24	4e-05	****				24	4e-05	****
	30	5	0.02	*			22	20	0.0009	***			22	20	0.0003	***			22	20	0.5	ns
		10	0.06	ns				21	0.4	ns				21	0.9	ns				21	0.01	**
		20	0.07	ns				23	4e-08	****				23	0.0003	***				23	0.05	*
adult rate	5	10	1	ns				24	2e-08	****				24	1e-05	****				24	0.007	**
		20	4e-06	****			23	20	2e-05	****			23	20	1	ns			23	20	0.004	**
		30	1e-08	****				21	6e-07	****				21	0.001	***				21	0.0002	***
	10	5	1	ns				22	4e-08	****				22	0.0003	***				22	0.05	*
		20	6e-06	****				24	0.9	ns				24	0.1	ns				24	0.7	ns
		30	2e-08	****			24	20	1e-05	****			24	20	0.1	ns			24	20	0.0007	***
	20	5	4e-06	****				21	3e-07	****				21	4e-05	****				21	4e-05	****
		10	6e-06	****				22	2e-08	****				22	1e-05	****				22	0.007	**
		30	0.03	*				23	0.9	ns				23	0.1	ns				23	0.7	ns
	30	5	1e-08	****		adult rate	20	21	0.06	ns		adult rate	20	21	0.03	*		adul trate	20	21	0.9	ns
		10	2e-08	****				22	9e-05	****				22	0.01	**				22	0.05	*
		20	0.03	*				23	0.1	ns				23	0.2	ns				23	0.0002	***
								24	0.05	*				24	0.0006	***				24	8e-05	****
Figure S6a							21	20	0.06	ns			21	20	0.03	*			21	20	0.9	ns
Dependent Variable	CPA	CPA	p value	significance level				22	0.02	*				22	1	ns				22	0.02	*
								23	0.0007	***				23	0.0007	***				23	0.0001	****
hatch rate	dmso	eg	9e-13	****				24	0.0003	***				24	9e-06	****				24	3e-05	****
		eg+dmso	9e-13	****			22	20	9e-05	****			22	20	0.01	**			22	20	0.05	*
		eg+pg	9e-13	****				21	0.02	*				21	1	ns				21	0.02	*
		pg	9e-13	****				23	3e-06	****				23	0.0003	***				23	0.02	*
		pg+dmso	9e-13	****				24	1e-06	****				24	3e-06	****				24	0.005	**
	eg	dmso	9e-13	****			23	20	0.1	ns			23	20	0.2	ns			23	20	0.0002	***
		eg+dmso	1	ns				21	0.0007	***				21	0.0007	***				21	0.0001	****
		eg+pg	0.8	ns				22	3e-06	****				22	0.0003	***				22	0.02	*
		pg	0.8	ns				24	1	ns				24	0.02	*				24	0.9	ns
		pg+dmso	0.2	ns			24	20	0.05	*			24	20	0.0006	***			24	20	8e-05	****
	eg+dmso	dmso	9e-13	****				21	0.0003	***				21	9e-06	****				21	3e-05	****
		eg	1	ns				22	1e-06	****				22	3e-06	****				22	0.005	**
		eg+pg	0.9	ns				23	1	ns				23	0.02	*				23	0.9	ns
		pg	0.9	ns
		pg+dmso	0.2	ns
	eg+pg	dmso	9e-13	****		Figure S18
		eg	0.8	ns		WC						M2-3b
		eg+dmso	0.9	ns		Dependent Variable	soaking time in permeablization solution (s)	soaking time in permeablization solution (s)	p value	significance level		Dependent Variable	soaking time in permeablization solution (s)	soaking time in permeablization solution (s)	p value	significance level
		pg	1	ns
		pg+dmso	0.02	*		hatch rate	10	20	0.9	ns		hatch rate	10	20	0.1	ns
	pg	dmso	9e-13	****				30	0.7	ns				30	0.03	*
		eg	0.8	ns				5	0.8	ns				5	1	ns
		eg+dmso	0.9	ns			20	10	0.9	ns			20	10	0.1	ns
		eg+pg	1	ns				30	0.9	ns				30	0.8	ns
		pg+dmso	0.02	*				5	0.5	ns				5	0.06	ns
	pg+dmso	dmso	9e-13	****			30	10	0.7	ns			30	10	0.03	*
		eg	0.2	ns				20	0.9	ns				20	0.8	ns
		eg+dmso	0.2	ns				5	0.3	ns				5	0.02	*
		eg+pg	0.02	*			5	10	0.8	ns			5	10	1	ns
		pg	0.02	*				20	0.5	ns				20	0.06	ns
adult rate	dmso	eg	3e-05	****				30	0.3	ns				30	0.02	*
		eg+dmso	0.2	ns		adult rate	10	20	0.07	ns		adult rate	10	20	0.001	***
		eg+pg	0.1	ns				30	0.0004	***				30	9e-06	****
		pg	0.5	ns				5	1	ns				5	1	ns
		pg+dmso	1	ns			20	10	0.07	ns			20	10	0.001	***
	eg	dmso	3e-05	****				30	0.009	**				30	0.001	***
		eg+dmso	0.01	**				5	0.04	*				5	0.0007	***
		eg+pg	0.03	*			30	10	0.0004	***			30	10	9e-06	****
		pg	0.003	**				20	0.009	**				20	0.001	***
		pg+dmso	0.0001	****				5	0.0002	***				5	7e-06	****
	eg+dmso	dmso	0.2	ns			5	10	1	ns			5	10	1	ns
		eg	0.01	**				20	0.04	*				20	0.0007	***
		eg+pg	1	ns				30	0.0002	***				30	7e-06	****
		pg	1	ns
		pg+dmso	0.6	ns
	eg+pg	dmso	0.1	ns		Figure S19
		eg	0.03	*		NS1						WC-1b
		eg+dmso	1	ns		Dependent Variable	unloading method	unloading method	p value	significance level		Dependent Variable	unloading method	unloading method	p value	significance level
		pg	0.9	ns
		pg+dmso	0.3	ns		hatch rate	direct unloading	step unloading	0.539699	ns		hatch rate	direct unloading	step unloading	0.574073	ns
	pg	dmso	0.5	ns		adult rate	direct unloading	step unloading	0.615431	ns		adult rate	direct unloading	step unloading	0.054214	ns
		eg	0.003	**
		eg+dmso	1	ns
		eg+pg	0.9	ns		Figure S20
		pg+dmso	0.8	ns		WC						yw1
	pg+dmso	dmso	1	ns		Dependent Variable	cryogen	cryogen	p value	significance level		Dependent Variable	cryogen	cryogen	p value	significance level
		eg	0.0001	****
		eg+dmso	0.6	ns		hatch rate	liquid nitrogen	slush nitrogen	0.409139	ns		hatch rate	liquid nitrogen	slush nitrogen	0.616468	ns
		eg+pg	0.3	ns		adult rate	liquid nitrogen	slush nitrogen	0.032329	*		adult rate	liquid nitrogen	slush nitrogen	0.108949	ns
		pg	0.8	ns
Figure S6b						Figure S21
Dependent Variable	CPA	CPA	p value	significance level		GFP						M2-3b
						Dependent Variable	post cryopreservation culture method	post cryopreservation culture method	p value	significance level		Dependent Variable	post cryopreservation culture method	post cryopreservation culture method	p value	significance level
hatch rate	dmso	eg	9e-13	****
		eg+dmso	0.02	*		hatch rate	agar	buffer	0.6	ns		hatch rate	agar	buffer	0.7	ns
		eg+pg	2e-08	****				medium	2e-05	****				medium	7e-06	****
		pg	0.8	ns			buffer	agar	0.6	ns			buffer	agar	0.7	ns
		pg+dmso	0.8	ns				medium	6e-05	****				medium	4e-06	****
	eg	dmso	9e-13	****			medium	agar	2e-05	****			medium	agar	7e-06	****
		eg+dmso	9e-13	****				buffer	6e-05	****				buffer	4e-06	****
		eg+pg	3e-10	****		adult rate	agar	buffer	0.9	ns		adult rate	agar	buffer	0.8	ns
		pg	9e-13	****				medium	6e-05	****				medium	2e-05	****
		pg+dmso	9e-13	****			buffer	agar	0.9	ns			buffer	agar	0.8	ns
	eg+dmso	dmso	0.02	*				medium	0.0001	****				medium	3e-05	****
		eg	9e-13	****			medium	agar	6e-05	****			medium	agar	2e-05	****
		eg+pg	5e-05	****				buffer	0.0001	****				buffer	3e-05	****
		pg	0.3	ns
		pg+dmso	0.3	ns		Figure S22
	eg+pg	dmso	2e-08	****		WC3b						WC						WC3
		eg	3e-10	****		Dependent Variable	dehydration time (min)	dehydration time (min)	p value	significance level		Dependent Variable	dehydration time (min)	dehydration time (min)	p value	significance level		Dependent Variable	dehydration time (min)	dehydration time (min)	p value	significance level
		eg+dmso	5e-05	****
		pg	3e-07	****		hatch rate	15	21	0.7	ns		hatch rate	15	21	0.4	ns		hatch rate	15	21	0.7	ns
		pg+dmso	2e-07	****				3	0.0001	****				3	4e-10	****				3	1e-06	****
	pg	dmso	0.8	ns				9	0.8	ns				9	0.2	ns				9	1	ns
		eg	9e-13	****			21	15	0.7	ns			21	15	0.4	ns			21	15	0.7	ns
		eg+dmso	0.3	ns				3	0.0003	***				3	2e-10	****				3	3e-07	****
		eg+pg	3e-07	****				9	0.3	ns				9	1	ns				9	0.7	ns
		pg+dmso	1	ns			3	15	0.0001	****			3	15	4e-10	****			3	15	1e-06	****
	pg+dmso	dmso	0.8	ns				21	0.0003	***				21	2e-10	****				21	3e-07	****
		eg	9e-13	****				9	3e-05	****				9	1e-10	****				9	3e-07	****
		eg+dmso	0.3	ns			9	15	0.8	ns			9	15	0.2	ns			9	15	1	ns
		eg+pg	2e-07	****				21	0.3	ns				21	1	ns				21	0.7	ns
		pg	1	ns				3	3e-05	****				3	1e-10	****				3	3e-07	****
adult rate	dmso	eg	1e-12	****		adult rate	15	21	0.6	ns		adult rate	15	21	1	ns		adult rate	15	21	0.9	ns
		eg+dmso	0.8	ns				3	2e-05	****				3	2e-06	****				3	0.0002	***
		eg+pg	3e-10	****				9	0.7	ns				9	0.8	ns				9	0.8	ns
		pg	1	ns			21	15	0.6	ns			21	15	1	ns			21	15	0.9	ns
		pg+dmso	1	ns				3	6e-05	****				3	3e-06	****				3	0.0004	***
	eg	dmso	1e-12	****				9	0.1	ns				9	1	ns				9	0.5	ns
		eg+dmso	1e-12	****			3	15	2e-05	****			3	15	2e-06	****			3	15	0.0002	***
		eg+pg	0.0004	***				21	6e-05	****				21	3e-06	****				21	0.0004	***
		pg	1e-12	****				9	5e-06	****				9	6e-06	****				9	2e-05	****
		pg+dmso	1e-12	****			9	15	0.7	ns			9	15	0.8	ns			9	15	0.8	ns
	eg+dmso	dmso	0.8	ns				21	0.1	ns				21	1	ns				21	0.5	ns
		eg	1e-12	****				3	5e-06	****				3	6e-06	****				3	2e-05	****
		eg+pg	4e-09	****
		pg	1	ns
		pg+dmso	1	ns		Figure S23
	eg+pg	dmso	3e-10	****		GFP						WC
		eg	0.0004	***		Dependent Variable	dehydration CPA	dehydration CPA	p value	significance level		Dependent Variable	dehydration CPA	dehydration CPA	p value	significance level
		eg+dmso	4e-09	****
		pg	1e-09	****		hatch rate	33 wt% EG	35 wt% EG + 17 sorbitol	0.0008	***		hatch rate	33 wt% EG	35 wt% EG + 17 sorbitol	1e-09	****
		pg+dmso	1e-09	****				39 wt% EG + 9 wt% sorbitol	4e-05	****				39 wt% EG + 9 wt% sorbitol	3e-10	****
	pg	dmso	1	ns				43 wt% EG	0.0007	***				43 wt% EG	1e-09	****
		eg	1e-12	****				53 wt% EG	0.0005	***				53 wt% EG	4e-10	****
		eg+dmso	1	ns			35 wt% EG + 17 sorbitol	33 wt% EG	0.0008	***			35 wt% EG + 17 sorbitol	33 wt% EG	1e-09	****
		eg+pg	1e-09	****				39 wt% EG + 9 wt% sorbitol	0.6	ns				39 wt% EG + 9 wt% sorbitol	0.3	ns
		pg+dmso	1	ns				43 wt% EG	1	ns				43 wt% EG	1	ns
	pg+dmso	dmso	1	ns				53 wt% EG	1	ns				53 wt% EG	0.4	ns
		eg	1e-12	****			39 wt% EG + 9 wt% sorbitol	33 wt% EG	4e-05	****			39 wt% EG + 9 wt% sorbitol	33 wt% EG	3e-10	****
		eg+dmso	1	ns				35 wt% EG + 17 sorbitol	0.6	ns				35 wt% EG + 17 sorbitol	0.3	ns
		eg+pg	1e-09	****				43 wt% EG	0.6	ns				43 wt% EG	0.5	ns
		pg	1	ns				53 wt% EG	0.8	ns				53 wt% EG	1	ns
							43 wt% EG	33 wt% EG	0.0007	***			43 wt% EG	33 wt% EG	1e-09	****
Figure S7								35 wt% EG + 17 sorbitol	1	ns				35 wt% EG + 17 sorbitol	1	ns
Dependent Variable	dehydration CPA	dehydration CPA	p value	significance level				39 wt% EG + 9 wt% sorbitol	0.6	ns				39 wt% EG + 9 wt% sorbitol	0.5	ns
								53 wt% EG	1	ns				53 wt% EG	0.6	ns
hatch rate	33 wt% EG	35 wt% EG + 17 sorbitol	0.5	ns			53 wt% EG	33 wt% EG	0.0005	***			53 wt% EG	33 wt% EG	4e-10	****
		39 wt% EG + 9 wt% sorbitol	0.02	*				35 wt% EG + 17 sorbitol	1	ns				35 wt% EG + 17 sorbitol	0.4	ns
		43 wt% EG	0.05	*				39 wt% EG + 9 wt% sorbitol	0.8	ns				39 wt% EG + 9 wt% sorbitol	1	ns
		53 wt% EG	0.02	*				43 wt% EG	1	ns				43 wt% EG	0.6	ns
	35 wt% EG + 17 sorbitol	33 wt% EG	0.5	ns		adult rate	33 wt% EG	35 wt% EG + 17 sorbitol	0.02	*		adult rate	33 wt% EG	35 wt% EG + 17 sorbitol	9e-07	****
		39 wt% EG + 9 wt% sorbitol	0.5	ns				39 wt% EG + 9 wt% sorbitol	0.0001	****				39 wt% EG + 9 wt% sorbitol	1e-06	****
		43 wt% EG	0.7	ns				43 wt% EG	0.04	*				43 wt% EG	1e-06	****
		53 wt% EG	0.4	ns				53 wt% EG	1	ns				53 wt% EG	0.3	ns
	39 wt% EG + 9 wt% sorbitol	33 wt% EG	0.02	*			35 wt% EG + 17 sorbitol	33 wt% EG	0.02	*			35 wt% EG + 17 sorbitol	33 wt% EG	9e-07	****
		35 wt% EG + 17 sorbitol	0.5	ns				39 wt% EG + 9 wt% sorbitol	0.07	ns				39 wt% EG + 9 wt% sorbitol	1	ns
		43 wt% EG	1	ns				43 wt% EG	1	ns				43 wt% EG	1	ns
		53 wt% EG	1	ns				53 wt% EG	0.06	ns				53 wt% EG	6e-06	****
	43 wt% EG	33 wt% EG	0.05	*			39 wt% EG + 9 wt% sorbitol	33 wt% EG	0.0001	****			39 wt% EG + 9 wt% sorbitol	33 wt% EG	1e-06	****
		35 wt% EG + 17 sorbitol	0.7	ns				35 wt% EG + 17 sorbitol	0.07	ns				35 wt% EG + 17 sorbitol	1	ns
		39 wt% EG + 9 wt% sorbitol	1	ns				43 wt% EG	0.04	*				43 wt% EG	1	ns
		53 wt% EG	1	ns				53 wt% EG	0.0002	***				53 wt% EG	9e-06	****
	53 wt% EG	33 wt% EG	0.02	*			43 wt% EG	33 wt% EG	0.04	*			43 wt% EG	33 wt% EG	1e-06	****
		35 wt% EG + 17 sorbitol	0.4	ns				35 wt% EG + 17 sorbitol	1	ns				35 wt% EG + 17 sorbitol	1	ns
		39 wt% EG + 9 wt% sorbitol	1	ns				39 wt% EG + 9 wt% sorbitol	0.04	*				39 wt% EG + 9 wt% sorbitol	1	ns
		43 wt% EG	1	ns				53 wt% EG	0.1	ns				53 wt% EG	1e-05	****
adult rate	33 wt% EG	35 wt% EG + 17 sorbitol	0.6	ns			53 wt% EG	33 wt% EG	1	ns			53 wt% EG	33 wt% EG	0.3	ns
		39 wt% EG + 9 wt% sorbitol	4e-06	****				35 wt% EG + 17 sorbitol	0.06	ns				35 wt% EG + 17 sorbitol	6e-06	****
		43 wt% EG	8e-07	****				39 wt% EG + 9 wt% sorbitol	0.0002	***				39 wt% EG + 9 wt% sorbitol	9e-06	****
		53 wt% EG	9e-09	****				43 wt% EG	0.1	ns				43 wt% EG	1e-05	****
	35 wt% EG + 17 sorbitol	33 wt% EG	0.6	ns
		39 wt% EG + 9 wt% sorbitol	8e-05	****
		43 wt% EG	9e-06	****		Figure S24
		53 wt% EG	6e-08	****		S7						WC
	39 wt% EG + 9 wt% sorbitol	33 wt% EG	4e-06	****		Dependent Variable	CPA	CPA	p value	significance level		Dependent Variable	CPA	CPA	p value	significance level
		35 wt% EG + 17 sorbitol	8e-05	****
		43 wt% EG	0.4	ns		hatch rate	dmso	eg	3e-05	****		hatch rate	dmso	eg	1e-12	****
		53 wt% EG	0.0004	***				eg+dmso	0.7	ns				eg+dmso	0.1	ns
	43 wt% EG	33 wt% EG	8e-07	****				eg+pg	0.02	*				eg+pg	2e-12	****
		35 wt% EG + 17 sorbitol	9e-06	****				pg	1	ns				pg	0.8	ns
		39 wt% EG + 9 wt% sorbitol	0.4	ns				pg+dmso	1	ns				pg+dmso	0.8	ns
		53 wt% EG	0.04	*			eg	dmso	3e-05	****			eg	dmso	1e-12	****
	53 wt% EG	33 wt% EG	9e-09	****				eg+dmso	0.0002	***				eg+dmso	1e-12	****
		35 wt% EG + 17 sorbitol	6e-08	****				eg+pg	0.008	**				eg+pg	0.0004	***
		39 wt% EG + 9 wt% sorbitol	0.0004	***				pg	8e-05	****				pg	1e-12	****
		43 wt% EG	0.04	*				pg+dmso	5e-05	****				pg+dmso	1e-12	****
							eg+dmso	dmso	0.7	ns			eg+dmso	dmso	0.1	ns
Figure S8a								eg	0.0002	***				eg	1e-12	****
Dependent Variable	dehydration time (min)	dehydration time (min)	p value	significance level				eg+pg	0.3	ns				eg+pg	6e-12	****
								pg	1	ns				pg	0.8	ns
hatch rate	3	9	0.1	ns				pg+dmso	0.9	ns				pg+dmso	0.7	ns
		15	0.9	ns			eg+pg	dmso	0.02	*			eg+pg	dmso	2e-12	****
		21	0.6	ns				eg	0.008	**				eg	0.0004	***
	9	3	0.1	ns				eg+dmso	0.3	ns				eg+dmso	6e-12	****
		15	0.3	ns				pg	0.08	ns				pg	2e-12	****
		21	0.8	ns				pg+dmso	0.05	*				pg+dmso	2e-12	****
	15	3	0.9	ns			pg	dmso	1	ns			pg	dmso	0.8	ns
		9	0.3	ns				eg	8e-05	****				eg	1e-12	****
		21	0.9	ns				eg+dmso	1	ns				eg+dmso	0.8	ns
	21	3	0.6	ns				eg+pg	0.08	ns				eg+pg	2e-12	****
		9	0.8	ns				pg+dmso	1	ns				pg+dmso	1	ns
		15	0.9	ns			pg+dmso	dmso	1	ns			pg+dmso	dmso	0.8	ns
adult rate	3	9	0.01	**				eg	5e-05	****				eg	1e-12	****
		15	0.009	**				eg+dmso	0.9	ns				eg+dmso	0.7	ns
		21	0.0001	****				eg+pg	0.05	*				eg+pg	2e-12	****
	9	3	0.01	**				pg	1	ns				pg	1	ns
		15	0.9	ns		adult rate	dmso	eg	3e-08	****		adult rate	dmso	eg	2e-07	****
		21	0.02	*				eg+dmso	1	ns				eg+dmso	0.8	ns
	15	3	0.009	**				eg+pg	0.009	**				eg+pg	0.0003	***
		9	0.9	ns				pg	1	ns				pg	1	ns
		21	0.1	ns				pg+dmso	1	ns				pg+dmso	1	ns
	21	3	0.0001	****			eg	dmso	3e-08	****			eg	dmso	2e-07	****
		9	0.02	*				eg+dmso	3e-08	****				eg+dmso	1e-06	****
		15	0.1	ns				eg+pg	1e-06	****				eg+pg	0.006	**
								pg	3e-08	****				pg	2e-07	****
Figure S8b								pg+dmso	3e-08	****				pg+dmso	6e-07	****
Dependent Variable	dehydration time (min)	dehydration time (min)	p value	significance level			eg+dmso	dmso	1	ns			eg+dmso	dmso	0.8	ns
								eg	3e-08	****				eg	1e-06	****
hatch rate	3	9	4e-09	****				eg+pg	0.01	**				eg+pg	0.005	**
		15	6e-09	****				pg	1	ns				pg	0.8	ns
		21	2e-09	****				pg+dmso	1	ns				pg+dmso	1	ns
	9	3	4e-09	****			eg+pg	dmso	0.009	**			eg+pg	dmso	0.0003	***
		15	1	ns				eg	1e-06	****				eg	0.006	**
		21	0.8	ns				eg+dmso	0.01	**				eg+dmso	0.005	**
	15	3	6e-09	****				pg	0.009	**				pg	0.0004	***
		9	1	ns				pg+dmso	0.009	**				pg+dmso	0.002	**
		21	0.8	ns			pg	dmso	1	ns			pg	dmso	1	ns
	21	3	2e-09	****				eg	3e-08	****				eg	2e-07	****
		9	0.8	ns				eg+dmso	1	ns				eg+dmso	0.8	ns
		15	0.8	ns				eg+pg	0.009	**				eg+pg	0.0004	***
adult rate	3	9	3e-07	****				pg+dmso	1	ns				pg+dmso	1	ns
		15	9e-07	****			pg+dmso	dmso	1	ns			pg+dmso	dmso	1	ns
		21	7e-07	****				eg	3e-08	****				eg	6e-07	****
	9	3	3e-07	****				eg+dmso	1	ns				eg+dmso	1	ns
		15	1	ns				eg+pg	0.009	**				eg+pg	0.002	**
		21	1	ns				pg	1	ns				pg	1	ns
	15	3	9e-07	****
		9	1	ns
		21	1	ns		Figure S25
	21	3	7e-07	****		WC						WC2
		9	1	ns		Dependent Variable	fly age	fly age	p value	significance level		Dependent Variable	fly age	fly age	p value	significance level
		15	1	ns
						hatch rate	1-4 days	9-12 days	0.000262	***		hatch rate	1-4 days	9-12 days	0.104063	ns
						adult rate	1-4 days	9-12 days	0.002609	**		adult rate	1-4 days	9-12 days	0.0849	ns
Figure S9
Dependent Variable	sugar	sugar	p value	significance level
						Figure S27b
hatch rate	sorbitol	sucrose	0.928	ns		Dependent Variable	strain	strain	p value	significance level
		trehalose	0.994	ns
	sucrose	sorbitol	0.928	ns		hatchrate	GFP	NS1	0.237	ns
		trehalose	0.967	ns				S1	0.171	ns
	trehalose	sorbitol	0.994	ns			NS1	GFP	0.237	ns
		sucrose	0.967	ns				S1	0.964	ns
adult rate	sorbitol	sucrose	0.948	ns			S1	GFP	0.171	ns
		trehalose	0.997	ns				NS1	0.964	ns
	sucrose	sorbitol	0.948	ns		adultrate	GFP	NS1	0.906	ns
		trehalose	0.932	ns				S1	0.712	ns
	trehalose	sorbitol	0.997	ns			NS1	GFP	0.906	ns
		sucrose	0.932	ns				S1	0.478	ns
							S1	GFP	0.712	ns
								NS1	0.478	ns
Figure S11b
(1) thermocouple alone
Dependent varialbes	cryogen used	cryogen used	p value	significance level		Figure S27c
						Dependent Variable	strain	strain	p value	significance level
cooling rate	liquid nitrogen	slush nitrogen	0.005075	**
warming rate	liquid nitrogen	slush nitrogen	0.462307	ns		hatchrate	GFP	NS1	0.798	ns
								S1	0.878	ns
(2) thermocouple + embryos							NS1	GFP	0.798	ns
Dependent varialbes	cryogen used	cryogen used	p value	significance level				S1	0.525	ns
							S1	GFP	0.878	ns
cooling rate	liquid nitrogen	slush nitrogen	2e-06	****				NS1	0.525	ns
warming rate	liquid nitrogen	slush nitrogen	0.749871	ns		adultrate	GFP	NS1	0.8	ns
								S1	0.166	ns
							NS1	GFP	0.8	ns
Figure S14								S1	0.073	ns
Dependent Variable	unloading method	unloading method	p value	significance level			S1	GFP	0.166	ns
								NS1	0.073	ns
hatch rate	direct unloading	step unloading	0.331	ns
adult rate	direct unloading	step unloading	0.057	ns		Figure S27d
						Dependent Variable	strain	strain	p value	significance level
Figure S15						hatchrate	GFP	NS1	0.44191	ns
								S1	0.14438	ns
Dependent varialbes	carrier solution	carrier solution	p value	significance level			NS1	GFP	0.44191	ns
								S1	0.70228	ns
hatch rate	cryobuffer	medium	0.704192	ns			S1	GFP	0.14438	ns
adult rate	cryobuffer	medium	0.859538	ns				NS1	0.70228	ns
						adultrate	GFP	NS1	0.32642	ns
								S1	0.00036929	***
Figure S16							NS1	GFP	0.32642	ns
Dependent Variable	storage time in liquid nitrogen	storage time in liquid nitrogen	p value	significance level				S1	0.0022655	**
							S1	GFP	0.00036929	***
hatch rate	12month	1min	0.977	ns				NS1	0.0022655	**
		1month	0.981	ns
		6month	0.806	ns		Figure S27e
	1min	12month	0.977	ns		Dependent Variable	strain	strain	p value	significance level
		1month	0.84	ns
		6month	0.918	ns		hatchrate	GFP	NS1	0.002682	**
	1month	12month	0.981	ns				S1	0.0001548	***
		1min	0.84	ns			NS1	GFP	0.002682	**
		6month	0.599	ns				S1	0.345	ns
	6month	12month	0.806	ns			S1	GFP	0.0001548	***
		1min	0.918	ns				NS1	0.345	ns
		1month	0.599	ns		adultrate	GFP	NS1	0.8689	ns
adult rate	12month	1min	0.784	ns				S1	0.0001015	***
		1month	0.991	ns			NS1	GFP	0.8689	ns
		6month	0.755	ns				S1	0.0002419	***
	1min	12month	0.784	ns			S1	GFP	0.0001015	***
		1month	0.592	ns				NS1	0.0002419	***
		6month	0.997	ns
	1month	12month	0.991	ns
		1min	0.592	ns
		6month	0.587	ns
	6month	12month	0.755	ns
		1min	0.997	ns
		1month	0.587	ns
